# Supplementary material for: Morphometric relationships and seasonal variation in size, weight, and a condition index of post-settlement stages of the Caribbean spiny lobster
Source: PeerJ. 2018 Jul 24;6:e5297. doi: 10.7717/peerj.5297 (PMC6063251; doi:10.7717/peerj.5297)
Supplement: Data S1 — Raw data for morphometric relationships and seasonal variation in body dimensions and condition index of pueruli and first juveniles of Panulirus argus from the Mexican Caribbean. [file peerj-06-5297-s001.xlsx]

## Sheet: Morphometric relationships
Data for morphometric relationships, postlarvae (pueruli) and first-stage juveniles of Panulirus argus from the Mexican Caribbean coast
Individuals collected from two locations between August 2012 and September 2013.
BA: Bahía de la Ascensión; PM = Puerto Morelos, PU = pueruli; JUV1 = first juveniles.
Location	Developmental Stage	Carapace length (mm)	Weight (mg)	Total length (mm)	Carapace width (mm)	Carapace height (mm)
BA	JUV1	5.4	89	16.98	3.5	3.39
BA	JUV1	5.61	115	16.8	3.71	3.41
BA	JUV1	5.64	113	17.63	3.83	3.29
BA	JUV1	5.7	121	17.63	3.9	3.5
BA	JUV1	5.71	101	16.81	3.68	3.55
BA	JUV1	5.81	129	17.39	4.12	3.7
BA	JUV1	5.82	131	17.56	3.98	3.65
BA	JUV1	5.82	119	16.94	3.97	3.64
BA	JUV1	5.84	101	17.08	3.84	3.22
BA	JUV1	5.89	133	17.87	4.04	3.72
BA	JUV1	5.9	135	18.27	4.14	3.8
BA	JUV1	5.91	123	17.33	4	3.76
BA	JUV1	5.92	126	17.64	3.87	3.62
BA	JUV1	5.96	147	18.07	4.1	3.95
BA	JUV1	6.02	138	17.15	4.09	3.87
BA	JUV1	6.03	135	17.05	3.92	3.65
BA	JUV1	6.04	142	18.68	4.26	3.96
BA	JUV1	6.04	144	18.2	3.96	3.58
BA	JUV1	6.05	131	16.86	4.01	3.67
BA	JUV1	6.09	119	17.89	3.99	3.56
BA	JUV1	6.11	129	18.19	3.99	3.58
BA	JUV1	6.13	131	17.41	4.03	3.95
BA	JUV1	6.29	161	18.54	4.17	3.97
BA	JUV1	6.29	147	18.85	4.12	3.62
BA	JUV1	6.33	159	18.83	4.22	3.82
BA	JUV1	6.38	162	19.12	4.44	4.07
BA	JUV1	6.51	161	18.76	4.24	3.95
BA	JUV1	6.54	162	19.55	4.09	3.8
BA	JUV1	6.56	175	19.97	4.28	4.03
BA	JUV1	6.56	165	19.4	4.35	4.03
BA	JUV1	6.58	165	19.33	4.44	3.97
BA	JUV1	6.58	169	19.41	4.29	3.97
BA	JUV1	6.59	171	20.04	4.52	3.95
BA	JUV1	6.61	171	19.25	4.52	4.23
BA	JUV1	6.61	165	19.47	4.27	3.81
BA	JUV1	6.61	155	21.23	4.3	3.93
BA	JUV1	6.64	160	18.99	4.35	4.21
BA	JUV1	6.64	173	20.19	4.36	4.09
BA	JUV1	6.64	186	19.45	4.29	3.94
BA	JUV1	6.66	175	19.03	4.46	4.17
BA	JUV1	6.7	164	19.25	4.38	3.88
BA	JUV1	6.73	179	19.81	4.44	4.22
BA	JUV1	6.73	181	19.55	4.46	4.06
BA	JUV1	6.76	192	19.7	4.45	4.33
BA	JUV1	6.88	194	19.89	4.64	4.11
BA	PU	5.54	73	17.08	3.79	2.02
BA	PU	5.55	69	16.08	3.48	2.26
BA	PU	5.68	71	16.55	3.29	2.25
BA	PU	5.68	88	17.96	3.43	2.21
BA	PU	5.7	75	16.29	3.45	2.32
BA	PU	5.74	88	17.04	3.59	2.09
BA	PU	5.79	85	16.09	3.42	2.13
BA	PU	5.79	85	17.04	3.49	2.28
BA	PU	5.79	84	17.47	3.63	2.35
BA	PU	5.85	83	16.87	3.8	2.35
BA	PU	5.86	90	17.29	3.63	2.25
BA	PU	5.87	84	17.23	3.36	2.3
BA	PU	5.87	85	18.4	3.57	2.26
BA	PU	5.92	100	18.68	3.74	2.08
BA	PU	5.95	90	17.85	3.47	2.1
BA	PU	5.95	96	18.33	3.62	2.3
BA	PU	5.96	86	17.96	3.61	2.39
BA	PU	5.96	95	17.42	3.48	2.48
BA	PU	5.97	84	17.33	3.48	2.12
BA	PU	5.98	101	18.29	3.76	2.28
BA	PU	5.98	85	17.07	3.59	2.32
BA	PU	6.01	98	18.62	3.78	2.35
BA	PU	6.01	110	18.07	3.76	2.18
BA	PU	6.05	99	18.91	3.75	2.45
BA	PU	6.07	93	16.65	3.69	2.11
BA	PU	6.09	105	18.3	3.74	2.74
BA	PU	6.11	106	18.87	3.96	2.5
BA	PU	6.13	105	18.03	3.6	2.4
BA	PU	6.13	102	18.4	3.51	2.32
BA	PU	6.15	91	18.23	3.73	2.33
BA	PU	6.16	102	19.09	3.87	2.33
BA	PU	6.19	110	18.62	3.71	2.12
BA	PU	6.24	100	18.93	3.73	2.37
BA	PU	6.27	103	18.63	3.89	2.29
BA	PU	6.3	117	20.19	4.05	2.38
BA	PU	6.32	98	18.42	3.68	2.21
BA	PU	6.33	108	18.25	3.9	2.87
BA	PU	6.34	101	18.42	3.94	2.32
BA	PU	6.35	108	18.19	3.77	2.73
BA	PU	6.36	108	18.34	3.89	2.38
BA	PU	6.36	104	18.81	3.8	2.35
BA	PU	6.37	120	19.08	4	2.93
BA	PU	6.37	107	19.47	3.74	2.8
BA	PU	6.38	97	18.31	3.77	2.41
BA	PU	6.4	119	18.26	3.61	2.47
BA	PU	6.41	96	17.9	3.77	2.29
BA	PU	6.43	105	18.45	3.74	2.56
BA	PU	6.43	107	17.74	3.8	2.53
BA	PU	6.44	112	19.13	3.54	2.99
BA	PU	6.44	108	17.86	3.58	2.31
BA	PU	6.46	110	19.25	3.85	2.25
BA	PU	6.49	109	19.42	3.69	2.48
BA	PU	6.51	108	19.32	4.08	2.37
BA	PU	6.52	105	18.9	3.76	2.24
BA	PU	6.53	96	18.85	3.89	2.46
BA	PU	6.59	106	18.51	3.64	2.54
BA	PU	6.63	105	18.15	3.8	2.75
BA	PU	6.63	120	20.17	4.12	2.33
BA	PU	6.65	116	19.69	4.01	2.58
BA	PU	6.66	111	19	3.89	2.95
BA	JUV1	5.36	100	16.68	3.69	3.1
BA	JUV1	5.44	121	17.48	3.88	3.33
BA	JUV1	5.81	126	18.23	3.86	3.36
BA	JUV1	5.92	153	18.79	3.95	3.9
BA	JUV1	6.25	150	18.89	4.09	3.89
BA	JUV1	6.5	184	19.53	4.17	3.89
BA	JUV1	6.74	192	19.42	4.59	3.89
BA	JUV1	6.74	205	19.57	4.27	3.76
BA	PU	6.43	109	19.06	3.76	2.63
BA	PU	6.48	130	18.57	3.89	2.47
BA	JUV1	6.73	186	21.5	4.47	4.14
BA	PU	6.02	92	19	3.49	1.79
BA	PU	6.07	95	19.82	3.75	1.8
BA	PU	6.08	92	18.21	3.45	1.88
BA	PU	6.16	119	19.05	3.42	2.47
BA	PU	6.17	98	19.34	3.92	1.91
BA	PU	6.25	119	19.03	3.5	2.4
BA	PU	6.42	94	19.03	3.74	1.99
BA	PU	6.47	113	20	3.71	1.86
BA	PU	6.52	105	19.05	3.68	1.86
BA	JUV1	5.43	114	16.12	3.96	3.29
BA	JUV1	5.57	101	17.5	3.58	3.1
BA	JUV1	5.74	109	18.42	3.91	3.33
BA	JUV1	5.77	116	16.69	3.66	3.46
BA	JUV1	5.78	127	17.59	4.01	3.35
BA	JUV1	5.81	121	17.7	3.75	3.48
BA	JUV1	5.88	133	16.77	3.91	3.55
BA	JUV1	5.89	129	18.44	3.52	3.43
BA	JUV1	5.93	149	18.76	3.96	3.37
BA	JUV1	6.1	149	18.18	4.17	3.62
BA	JUV1	6.25	143	19	4.03	3.6
BA	JUV1	6.27	143	18.5	4.19	3.78
BA	JUV1	6.27	168	18.82	4.33	3.92
BA	PU	5.3	78	17.5	3.02	1.76
BA	PU	5.38	72	16.49	3.33	2.15
BA	PU	5.67	86	17.5	3.01	1.77
BA	PU	5.7	90	17.74	3.32	2.33
BA	PU	5.73	74	15.93	3.36	2.23
BA	PU	5.74	80	17.5	3.32	1.99
BA	PU	5.77	84	17.15	3.35	2.38
BA	PU	5.83	72	17	3.07	1.71
BA	PU	5.88	89	17.07	3.53	2.42
BA	PU	5.89	80	17	3.02	1.86
BA	PU	5.98	91	18	3.42	1.9
BA	PU	6	101	17.86	3.6	2.41
BA	PU	6.02	89	16.21	3.45	2.26
BA	PU	6.24	83	16.89	3.45	2.25
BA	PU	6.28	98	17.15	3.76	2.27
BA	PU	6.47	114	18.69	3.76	2.52
BA	PU	6.6	108	18.42	3.88	2.57
BA	JUV1	5.58	117	18.74	3.73	3.44
BA	JUV1	5.59	118	18.23	3.73	3.83
BA	JUV1	6.08	146	19.44	3.94	3.8
BA	JUV1	6.1	156	19.79	4.22	3.9
BA	JUV1	6.43	163	19.15	4.29	4.08
BA	PU	5.35	62	16.67	3.33	2.03
BA	PU	5.86	86	17.51	3.64	2.15
BA	PU	5.9	86	17.97	3.55	2.33
BA	PU	5.98	104	18.33	3.75	2.33
BA	PU	6.03	91	17.18	3.5	2.35
BA	PU	6.1	95	18.84	3.75	2.27
BA	PU	6.2	94	17.69	3.69	2.39
BA	PU	6.21	93	18	3.71	2.31
BA	PU	6.34	89	18.63	3.61	2.48
BA	PU	6.42	104	18.64	3.45	2.28
BA	PU	6.43	113	18.59	3.79	2.83
BA	PU	6.48	112	19.81	3.84	2.33
BA	PU	6.52	111	19.27	4.08	2.35
BA	PU	6.59	111	18.68	3.8	2.43
PM	JUV1	5.42	107	18.48	3.45	3.06
PM	JUV1	5.56	109	16.9	3.93	3.43
PM	JUV1	5.58	101	16.53	3.59	3.26
PM	JUV1	5.76	131	19.27	4.1	3.65
PM	JUV1	5.81	121	16.96	3.94	3.49
PM	JUV1	5.87	118	17.34	3.97	3.5
PM	JUV1	5.92	133	17.77	3.96	3.69
PM	JUV1	5.98	126	18.77	3.93	3.7
PM	JUV1	6	128	17.7	4.03	3.58
PM	JUV1	6.05	121	18.22	4.02	3.69
PM	JUV1	6.05	130	18.14	4.15	3.69
PM	JUV1	6.06	135	18.37	4.2	3.87
PM	JUV1	6.06	143	18.96	4.19	3.75
PM	JUV1	6.1	140	18.45	4.17	3.87
PM	JUV1	6.12	138	18.06	4.21	3.92
PM	JUV1	6.13	163	20.46	4.12	3.6
PM	JUV1	6.14	149	18.95	3.97	3.81
PM	JUV1	6.17	131	18.19	4.07	3.87
PM	JUV1	6.27	154	19.23	4.34	3.84
PM	JUV1	6.33	150	19.54	4.37	3.91
PM	JUV1	6.34	151	18.39	4.33	3.83
PM	JUV1	6.43	161	19.79	4.3	3.95
PM	JUV1	6.47	142	18.62	4.29	3.89
PM	JUV1	6.48	149	19.67	4.28	3.86
PM	JUV1	6.5	150	18.32	4.13	3.82
PM	JUV1	6.5	169	20.38	4.37	3.91
PM	JUV1	6.53	166	20.92	4.31	4.07
PM	JUV1	6.56	167	19.24	4.34	4.14
PM	JUV1	6.58	152	19.23	4.5	4.09
PM	JUV1	6.61	166	19.58	4.57	4.06
PM	JUV1	6.61	195	21.93	4.55	4.22
PM	JUV1	6.8	184	21.59	4.43	4.25
PM	PU	5.27	71	15.76	3.32	1.79
PM	PU	5.27	76	16.5	3.34	1.95
PM	PU	5.31	74	17.07	3.32	1.98
PM	PU	5.33	73	16.32	3.38	1.89
PM	PU	5.46	68	16.24	3.34	2.16
PM	PU	5.53	65	16.34	3.31	2.06
PM	PU	5.54	80	17.65	3.37	2.15
PM	PU	5.56	75	16.92	3.42	2.34
PM	PU	5.57	82	17.21	3.47	2.23
PM	PU	5.6	77	16.52	3.38	2.06
PM	PU	5.63	79	17.3	3.5	2.35
PM	PU	5.66	81	16.16	3.4	2.15
PM	PU	5.68	92	17.06	3.43	2.34
PM	PU	5.7	79	17.63	3.37	2.28
PM	PU	5.73	82	17.1	3.35	2.04
PM	PU	5.78	81	17.41	3.55	2.04
PM	PU	5.78	90	17.48	3.44	2.42
PM	PU	5.78	76	16.34	3.56	2.37
PM	PU	5.79	90	17.76	3.49	2.05
PM	PU	5.8	85	17.52	3.62	2.45
PM	PU	5.81	78	16.83	3.58	2.19
PM	PU	5.81	81	16.45	3.59	2.34
PM	PU	5.83	79	17.6	3.56	2.36
PM	PU	5.83	95	17.14	3.6	2.43
PM	PU	5.84	81	17.12	3.43	2.06
PM	PU	5.84	101	18.69	3.59	2.7
PM	PU	5.85	74	16.56	3.47	2.17
PM	PU	5.88	71	16.42	3.73	2.31
PM	PU	5.88	80	17.55	3.61	2.28
PM	PU	5.9	84	17.56	3.41	2.5
PM	PU	5.9	102	17.71	3.72	2.36
PM	PU	5.91	91	17.58	3.61	2.5
PM	PU	5.94	88	18.02	3.57	2.05
PM	PU	5.95	91	17.45	3.45	2.69
PM	PU	5.95	113	18.48	3.5	2.47
PM	PU	5.95	94	18.11	3.75	2.37
PM	PU	5.96	83	17.81	3.61	2.02
PM	PU	5.97	85	17.87	3.58	2.5
PM	PU	5.98	81	17.02	3.24	2.04
PM	PU	5.99	109	18.16	3.87	2.5
PM	PU	5.99	88	18.04	3.55	2.12
PM	PU	6	100	17.97	3.83	2.4
PM	PU	6.02	97	18.05	3.91	2.3
PM	PU	6.02	99	18.63	3.73	2.5
PM	PU	6.04	101	17.78	3.98	2.08
PM	PU	6.04	101	19.13	3.96	2.3
PM	PU	6.05	79	17.52	3.77	2.13
PM	PU	6.07	94	18.17	3.83	2.18
PM	PU	6.09	94	18.22	3.54	2.37
PM	PU	6.12	98	18.21	3.77	1.99
PM	PU	6.14	99	18.62	3.76	2.22
PM	PU	6.14	88	17.97	3.74	2.07
PM	PU	6.18	102	18.68	3.78	2.64
PM	PU	6.18	102	18.99	3.93	2.69
PM	PU	6.2	94	17.4	3.76	2.49
PM	PU	6.2	90	17.47	3.71	2.55
PM	PU	6.22	95	18	3.64	2.07
PM	PU	6.23	115	18.82	3.88	2.86
PM	PU	6.25	99	17.2	3.64	2.06
PM	PU	6.25	103	18.48	3.9	2.34
PM	PU	6.25	110	18.58	3.94	2.33
PM	PU	6.26	106	18.28	3.81	2.42
PM	PU	6.26	96	18.06	3.55	2.35
PM	PU	6.26	101	18.02	3.84	2.71
PM	PU	6.3	110	18.97	3.96	2.33
PM	PU	6.31	100	18.75	3.93	2.26
PM	PU	6.35	106	18.96	3.92	2.44
PM	PU	6.36	103	19.22	3.93	2.34
PM	PU	6.38	101	18.02	3.82	2.28
PM	PU	6.39	99	18.24	3.61	2.39
PM	PU	6.39	128	20.3	4.12	2.45
PM	PU	6.4	117	18.85	3.52	2.02
PM	PU	6.42	114	19.41	3.83	2.32
PM	PU	6.42	109	18.53	4.01	2.21
PM	PU	6.42	109	19.15	3.94	2.65
PM	PU	6.43	104	19.39	3.85	2.36
PM	PU	6.43	113	18.95	3.7	2.71
PM	PU	6.44	107	18.81	3.87	2.63
PM	PU	6.45	93	18.26	3.75	2.42
PM	PU	6.45	99	17.89	3.94	2.47
PM	PU	6.53	95	18.65	4.01	2.53
PM	PU	6.53	121	19.91	3.81	2.46
PM	PU	6.53	99	18.64	3.94	2.33
PM	PU	6.54	114	19.46	4.11	2.38
PM	PU	6.56	104	19.01	3.92	2.65
PM	PU	6.58	113	19.23	3.91	2.18
PM	PU	6.67	118	19.35	3.93	2.53
PM	PU	6.68	107	19.13	4	2.43
PM	PU	6.69	117	19.25	3.87	2.21
PM	PU	6.71	107	18.7	4.05	2.22
PM	PU	6.78	112	19.14	4.12	2.83
PM	PU	6.83	115	19.57	3.97	2.72
PM	PU	6.88	130	20.75	4.11	2.62
PM	JUV1	5.31	88	15.94	3.45	3.32
PM	JUV1	5.32	100	17.33	3.39	3.36
PM	JUV1	5.34	92	17.08	3.6	2.91
PM	JUV1	5.35	82	15.35	3.45	2.95
PM	JUV1	5.36	103	16.51	3.65	3.44
PM	JUV1	5.39	88	15.81	3.64	3.25
PM	JUV1	5.45	92	17.19	3.56	2.85
PM	JUV1	5.45	113	17.62	3.96	3.39
PM	JUV1	5.56	100	17.09	3.49	3.16
PM	JUV1	5.61	113	17.77	3.97	3.54
PM	JUV1	5.62	97	16.94	3.7	2.89
PM	JUV1	5.67	122	17.91	3.97	3.44
PM	JUV1	5.68	106	16.45	3.74	3.31
PM	JUV1	5.78	124	17.84	3.87	3.48
PM	JUV1	5.79	120	18.64	3.77	3.42
PM	JUV1	5.82	123	18.11	3.96	3.57
PM	JUV1	5.86	126	18.8	3.91	3.26
PM	JUV1	5.86	111	18.14	3.41	3.65
PM	JUV1	5.89	170	19.26	4.37	3.49
PM	JUV1	5.96	130	18.26	4.05	3.4
PM	JUV1	5.96	145	18.38	4.23	3.82
PM	JUV1	5.96	176	19.93	4.2	3.91
PM	JUV1	6.07	149	18.63	4.23	3.84
PM	JUV1	6.1	132	18.49	4.17	3.59
PM	JUV1	6.13	150	18.82	3.84	3.68
PM	JUV1	6.13	151	17.78	3.87	3.76
PM	JUV1	6.22	148	19.44	4.14	3.51
PM	JUV1	6.28	167	20.17	4.39	3.97
PM	JUV1	6.3	140	19.43	3.8	3.59
PM	JUV1	6.34	159	19.33	4.13	3.71
PM	JUV1	6.39	163	19.52	4.24	3.6
PM	JUV1	6.42	159	19.69	4.15	3.61
PM	JUV1	6.54	168	19.69	4.26	3.57
PM	JUV1	6.75	191	19.23	4.4	4.1
PM	PU	5.01	49	14.79	2.97	1.76
PM	PU	5.13	60	15.42	3.04	1.95
PM	PU	5.19	64	15.63	3.16	2.04
PM	PU	5.2	55	15.06	3.12	2.11
PM	PU	5.22	63	16.46	3.18	2.11
PM	PU	5.26	60	16	3.23	2.05
PM	PU	5.27	53	15.27	2.98	1.73
PM	PU	5.27	60	15.73	3.33	2.09
PM	PU	5.34	59	15.48	3.23	2.11
PM	PU	5.35	64	15.64	2.92	2.06
PM	PU	5.41	81	16.35	3.33	2.39
PM	PU	5.48	67	16.8	3.11	2.16
PM	PU	5.53	73	16.4	3.23	2.08
PM	PU	5.54	61	16.07	3.13	1.96
PM	PU	5.62	88	17.36	3.45	2.35
PM	PU	5.64	73	16.48	3.36	2.14
PM	PU	5.68	72	16.42	3.32	2.06
PM	PU	5.69	71	16.42	3.39	2.31
PM	PU	5.71	74	16.03	3.49	2.04
PM	PU	5.82	96	18.1	3.68	2.31
PM	PU	5.82	79	16.55	3.76	2.25
PM	PU	5.82	80	16.02	3.58	2.26
PM	PU	5.86	75	17.27	3.52	2.01
PM	PU	5.86	83	17.47	3.44	2.15
PM	PU	5.87	84	17.05	3.58	2.27
PM	PU	5.87	100	17.95	3.52	2.36
PM	PU	5.92	87	16.99	3.55	2.38
PM	PU	5.94	89	17.04	3.75	2.55
PM	PU	5.94	85	17.03	3.68	2.22
PM	PU	5.95	91	18.35	3.61	2.37
PM	PU	5.97	92	18.36	3.89	2.17
PM	PU	5.99	91	17.7	3.81	2.45
PM	PU	6	92	17.35	3.46	2.21
PM	PU	6.01	97	18.21	3.63	2.64
PM	PU	6.02	76	16.87	3.58	2.31
PM	PU	6.02	80	16.32	3.6	2.32
PM	PU	6.02	103	17.89	3.61	2.67
PM	PU	6.03	103	17.53	3.65	2.63
PM	PU	6.03	103	18.09	3.67	2.32
PM	PU	6.05	92	18.03	3.72	2.29
PM	PU	6.09	86	16.47	3.43	2.33
PM	PU	6.13	100	18.06	3.68	2.36
PM	PU	6.14	101	18.04	3.79	2.51
PM	PU	6.16	93	17.13	3.68	2.26
PM	PU	6.18	110	19.1	3.94	2.53
PM	PU	6.19	91	17.68	3.75	2.45
PM	PU	6.2	108	18.3	3.82	2.43
PM	PU	6.21	109	18.3	3.69	2.63
PM	PU	6.21	110	17.48	3.69	2.63
PM	PU	6.22	101	17.69	3.84	2.41
PM	PU	6.24	92	17.32	3.71	2.25
PM	PU	6.24	90	18.04	3.8	2.24
PM	PU	6.29	109	18.56	3.37	2.45
PM	PU	6.31	98	16.95	3.81	2.43
PM	PU	6.35	115	18.56	4.01	2.36
PM	PU	6.35	102	18.48	3.79	2.36
PM	PU	6.36	100	18.27	3.76	2.42
PM	PU	6.36	110	18.9	3.78	2.45
PM	PU	6.36	94	17.92	3.51	2.47
PM	PU	6.51	114	19.21	4.02	2.54
PM	PU	6.55	107	18.41	3.96	2.27
PM	PU	6.61	120	19.06	3.97	2.74
PM	PU	6.64	105	18.87	3.91	2.67
PM	PU	6.86	107	18.91	3.81	2.66
PM	PU	6.89	112	18.94	4.01	2.61
PM	JUV1	5.47	123	18.97	3.89	3.52
PM	JUV1	5.72	143	18.24	3.66	3.83
PM	JUV1	5.73	146	18.26	4.17	3.7
PM	JUV1	5.84	164	18.78	4.14	4.01
PM	JUV1	5.86	132	17.98	4.17	3.66
PM	JUV1	5.87	139	18.35	4.12	3.81
PM	JUV1	5.95	132	16.99	4	3.52
PM	JUV1	5.97	130	17.81	3.96	3.75
PM	JUV1	5.99	150	19.36	4.34	3.91
PM	JUV1	6.11	133	17.69	4.05	3.59
PM	JUV1	6.11	135	17.32	4.06	3.86
PM	JUV1	6.15	137	18.54	3.81	3.86
PM	JUV1	6.18	123	17.44	4.01	3.4
PM	JUV1	6.2	149	18.96	4.24	3.85
PM	JUV1	6.2	164	18.69	4.07	3.77
PM	JUV1	6.23	136	19.15	4.18	3.89
PM	JUV1	6.23	168	18.97	4.2	3.62
PM	JUV1	6.3	169	19.58	4.38	4.06
PM	JUV1	6.32	158	18.93	4.37	3.85
PM	JUV1	6.38	168	18.78	4.39	4.07
PM	JUV1	6.42	151	18.7	4.23	3.96
PM	JUV1	6.44	187	20.17	4.27	4.02
PM	JUV1	6.45	133	18.44	4.08	3.55
PM	JUV1	6.5	145	18.81	4.08	3.95
PM	JUV1	6.54	143	19.24	4.17	3.54
PM	JUV1	6.55	174	19.23	4.47	4.03
PM	JUV1	6.6	178	19.89	4.31	3.84
PM	JUV1	6.6	186	18.85	4.44	3.97
PM	JUV1	6.6	202	19.51	4.54	4.06
PM	JUV1	6.63	175	19.27	4.39	3.8
PM	JUV1	6.65	206	20.11	4.36	4.12
PM	JUV1	6.74	189	20.63	4.41	4.43
PM	JUV1	6.77	205	20.18	4.76	4.08
PM	JUV1	6.77	159	20.66	4.25	3.56
PM	JUV1	6.79	219	20.85	4.65	4.31
PM	JUV1	6.8	177	19.9	4.6	4.25
PM	JUV1	6.85	190	20.78	4.49	4.18
PM	PU	5.69	90	17.63	3.06	2.42
PM	PU	5.76	92	17.06	3.3	2.37
PM	PU	5.79	99	18.63	3.7	2.38
PM	PU	5.83	87	17.7	3.61	2.47
PM	PU	5.83	88	17.65	3.74	2.41
PM	PU	5.87	107	18.1	3.8	2.53
PM	PU	5.94	80	16.92	3.42	2.48
PM	PU	6	81	18.68	3.64	2.22
PM	PU	6.01	84	17.01	3.54	2.45
PM	PU	6.04	97	18.58	3.62	2.47
PM	PU	6.07	82	17.23	3.5	2.34
PM	PU	6.08	95	18.23	3.69	2.49
PM	PU	6.12	93	17.32	3.6	2.86
PM	PU	6.12	116	18.34	3.92	2.73
PM	PU	6.22	99	18.32	3.83	2.45
PM	PU	6.22	96	17.98	3.68	2.52
PM	PU	6.23	107	18.51	3.64	2.31
PM	PU	6.24	98	18.34	3.7	2.47
PM	PU	6.25	109	18.82	3.77	2.52
PM	PU	6.26	97	17.48	3.76	2.68
PM	PU	6.26	106	18.42	3.65	2.51
PM	PU	6.28	125	19.05	3.81	2.49
PM	PU	6.31	106	18.59	3.96	2.47
PM	PU	6.31	110	18.76	3.91	2.75
PM	PU	6.34	94	17.78	3.73	2.52
PM	PU	6.36	117	18.72	3.97	2.89
PM	PU	6.37	104	18.25	3.75	2.65
PM	PU	6.37	127	18.87	3.98	2.77
PM	PU	6.38	99	19.45	3.61	2.09
PM	PU	6.38	115	18.71	3.81	2.28
PM	PU	6.4	112	18.53	3.93	2.23
PM	PU	6.4	109	18.99	4.23	2.72
PM	PU	6.41	116	18.88	3.8	2.54
PM	PU	6.41	127	19.52	3.87	2.61
PM	PU	6.41	129	18.68	3.73	3
PM	PU	6.43	117	19	3.8	3
PM	PU	6.44	108	17.64	3.78	2.79
PM	PU	6.44	120	19.15	3.85	2.67
PM	PU	6.45	114	18.95	3.81	2.39
PM	PU	6.48	102	18.17	3.75	2.59
PM	PU	6.49	109	18.69	3.96	2.77
PM	PU	6.49	113	18.19	3.78	2.87
PM	PU	6.51	121	19.4	3.94	2.79
PM	PU	6.57	109	18.42	3.86	2.55
PM	PU	6.59	132	18.97	3.86	2.61
PM	PU	6.6	119	18.79	3.83	2.91
PM	PU	6.6	109	18.38	3.87	2.75
PM	PU	6.66	104	18.94	3.97	2.46
PM	PU	6.68	97	17.99	3.9	2.75
PM	PU	6.7	115	19.69	3.91	2.69
PM	PU	6.74	103	18.97	3.78	2.47
PM	PU	6.74	125	19.35	3.97	2.91
PM	PU	6.79	113	19.43	3.82	2.65
PM	PU	6.81	110	18.95	3.53	2.56
PM	PU	6.9	110	18.54	3.95	2.64
PM	JUV1	5.33	112	17.6	3.75	3.01
PM	JUV1	5.49	117	18.29	3.85	3.39
PM	JUV1	5.56	109	16.72	3.62	3.46
PM	JUV1	5.6	98	17	3.59	3.03
PM	JUV1	5.62	110	16.75	3.8	3.15
PM	JUV1	5.63	97	16.07	3.77	3.13
PM	JUV1	5.66	111	16.92	3.86	3.55
PM	JUV1	5.72	117	17.59	4.01	3.63
PM	JUV1	5.77	153	19.23	4.1	3.6
PM	JUV1	5.9	117	18.5	3.87	3.26
PM	JUV1	5.9	125	18	4.11	3.4
PM	JUV1	5.91	123	17.7	4.03	3.13
PM	JUV1	5.91	115	16.5	3.72	3.47
PM	JUV1	5.91	132	18	3.89	3.13
PM	JUV1	5.95	142	18.84	4.13	3.44
PM	JUV1	5.96	137	17.82	3.98	3.62
PM	JUV1	5.97	134	18.33	3.88	3.41
PM	JUV1	6	143	18.61	3.81	3.16
PM	JUV1	6	125	18.13	3.98	3.95
PM	JUV1	6.01	115	17.8	3.64	3.42
PM	JUV1	6.01	128	17.29	4.04	3.77
PM	JUV1	6.02	134	18.47	3.81	3.62
PM	JUV1	6.03	140	18.5	4.09	3.51
PM	JUV1	6.05	125	18.3	3.93	3.37
PM	JUV1	6.07	133	17.55	3.98	3.34
PM	JUV1	6.1	129	18	3.85	3.1
PM	JUV1	6.11	142	19.19	4.14	3.67
PM	JUV1	6.11	130	18.73	4.17	3.77
PM	JUV1	6.18	150	19.09	4.03	3.41
PM	JUV1	6.19	137	18.96	4.1	3.47
PM	JUV1	6.21	130	18.5	4.12	3.43
PM	JUV1	6.27	147	20	4.29	3.69
PM	JUV1	6.28	145	18.78	4.17	3.47
PM	JUV1	6.28	144	18.22	4.27	3.85
PM	JUV1	6.29	149	20	4.05	3.44
PM	JUV1	6.36	161	18.78	4.36	3.81
PM	JUV1	6.68	184	19.45	4.52	3.91
PM	PU	5.5	66	16.28	3.38	2.07
PM	PU	5.52	80	16.92	3.48	2.19
PM	PU	5.54	61	15.5	3.21	1.64
PM	PU	5.57	73	16	3.47	1.63
PM	PU	5.58	72	16.19	3.42	2.28
PM	PU	5.62	69	15.7	3.12	1.9
PM	PU	5.62	81	17.2	3.48	2.18
PM	PU	5.63	77	16.43	3.32	2.08
PM	PU	5.64	83	17.3	3.31	2.37
PM	PU	5.67	71	16.15	3.27	2.36
PM	PU	5.75	72	16.5	3.36	1.8
PM	PU	5.77	89	17	3.69	2.34
PM	PU	5.78	71	16.1	3.42	1.69
PM	PU	5.79	69	16	3.27	1.81
PM	PU	5.82	87	17.15	3.51	2.18
PM	PU	5.87	73	16.1	3.31	1.78
PM	PU	5.88	85	17	3.64	1.82
PM	PU	5.92	81	16.92	3.45	2.15
PM	PU	5.98	95	17.68	3.61	2.52
PM	PU	6	89	16.82	3.53	2.15
PM	PU	6.01	84	16.05	3.2	2.01
PM	PU	6.02	91	17.42	3.46	2.21
PM	PU	6.03	79	16.3	3.66	2
PM	PU	6.09	90	17.34	3.71	2.31
PM	PU	6.1	88	17.96	3.66	2.57
PM	PU	6.12	93	17.78	3.6	2.33
PM	PU	6.13	93	18.11	3.52	2.13
PM	PU	6.13	94	17.58	3.54	2.36
PM	PU	6.13	82	17.25	3.58	2.11
PM	PU	6.17	90	17.83	3.73	2.18
PM	PU	6.21	107	18.95	3.6	2.35
PM	PU	6.24	95	17.5	3.56	2.26
PM	PU	6.25	104	18.66	3.75	2.44
PM	PU	6.29	116	18.85	3.69	2.3
PM	PU	6.3	94	17.62	3.58	2.11
PM	PU	6.32	104	18.52	3.85	2.52
PM	PU	6.42	99	18	3.79	2.48
PM	JUV1	5.68	123	18.71	3.95	3.77
PM	JUV1	5.71	122	18.3	3.8	3.41
PM	JUV1	5.88	114	18.5	4.09	3.59
PM	JUV1	5.89	148	18.43	4.13	3.66
PM	JUV1	5.9	132	19.1	3.91	3.71
PM	JUV1	5.94	127	19.17	4.02	3.72
PM	JUV1	6	149	18.9	4.16	3.75
PM	JUV1	6.02	132	19	4.01	3.45
PM	JUV1	6.15	148	19.01	4.09	3.91
PM	JUV1	6.15	136	18.26	4.21	3.65
PM	JUV1	6.27	142	19.43	4.15	3.74
PM	JUV1	6.37	154	19.12	4.3	3.84
PM	JUV1	6.49	171	18.63	4.34	3.92
PM	JUV1	6.52	170	19.36	4.36	3.92
PM	PU	5.54	80	15.66	3.16	2.07
PM	PU	5.67	102	17.68	3.23	2.43
PM	PU	5.69	83	17.67	3.5	2.28
PM	PU	5.82	98	18.81	3.47	2.35
PM	PU	5.87	91	18.1	3.57	2.38
PM	PU	5.88	70		3.61	1.78
PM	PU	5.93	80		3.72	1.97
PM	PU	5.96	86	17.1	3.45	2.28
PM	PU	5.99	102	17.75	3.84	2.45
PM	PU	6	75		3.5	1.78
PM	PU	6.01	88	17.74	3.4	2.46
PM	PU	6.06	74	17.7	3.67	2.25
PM	PU	6.09	92		3.85	1.73
PM	PU	6.1	104	17.79	3.75	2.18
PM	PU	6.19	101	18.07	3.74	2.44
PM	PU	6.19	107	19.4	3.88	2.57
PM	PU	6.21	102		3.75	2.03
PM	PU	6.22	93	18.26	3.87	2.61
PM	PU	6.23	94		3.7	1.91
PM	PU	6.23	103	18.13	3.81	2.48
PM	PU	6.27	106	19.28	3.91	2.35
PM	PU	6.3	89		3.69	2
PM	PU	6.31	97	18.46	3.88	2.34
PM	PU	6.32	98		3.8	2.01
PM	PU	6.33	104	18.52	3.93	2.55
PM	PU	6.44	106	17.64	3.66	2.7
PM	PU	6.62	107	19.71	3.99	2.4
PM	PU	6.68	119	20.08	3.92	2.86

## Sheet: Condition index
Data for analyses of seasonal variation of CL, W, and W/CL index in postlarvae (pueruli) and first-stage juveniles of Panulirus argus from Puerto Morelos, Mexico
from Puerto Morelos, Mexico, collected between Autumn 2010 and Summer 2013.
PU = pueruli; Juv1 = first juveniles.
Month/yr	Season/Year	Developmental Stage	Carapace length (CL) (mm)	Weight (W) (mg)	W/CL
Nv10	Autumn10	Juv1	6.49	150	23.1125
Nv10	Autumn10	Juv1	6.48	170	26.2346
Nv10	Autumn10	Juv1	6.08	150	24.6711
Nv10	Autumn10	Juv1	5.98	140	23.4114
Nv10	Autumn10	Juv1	6.53	170	26.0337
Nv10	Autumn10	Juv1	6.5	170	26.1538
Nv10	Autumn10	PU	5.59	90	16.1002
Nv10	Autumn10	PU	5.83	70	12.0069
Nv10	Autumn10	PU	5.9	100	16.9492
Nv10	Autumn10	PU	6.02	110	18.2724
Nv10	Autumn10	PU	6.05	100	16.5289
Nv10	Autumn10	PU	6.69	110	16.4425
Nv10	Autumn10	PU	5.62	100	17.7936
Nv10	Autumn10	PU	5.75	80	13.913
Nv10	Autumn10	PU	5.92	110	18.5811
Nv10	Autumn10	PU	5.97	100	16.7504
Nv10	Autumn10	PU	6.06	100	16.5017
Nv10	Autumn10	PU	6.52	130	19.9387
Dc10	Autumn10	Juv1	6.05	150	24.7934
Dc10	Autumn10	Juv1	6.08	150	24.6711
Dc10	Autumn10	Juv1	5.68	110	19.3662
Dc10	Autumn10	Juv1	6.74	200	29.6736
Dc10	Autumn10	Juv1	5.98	140	23.4114
Dc10	Autumn10	Juv1	6.42	160	24.9221
Dc10	Autumn10	PU	5.33	90	16.8856
Dc10	Autumn10	PU	5.47	70	12.7971
Dc10	Autumn10	PU	5.91	90	15.2284
Dc10	Autumn10	PU	6.03	90	14.9254
Dc10	Autumn10	PU	6.16	80	12.987
Dc10	Autumn10	PU	6.18	110	17.7994
Dc10	Autumn10	PU	6.09	100	16.4204
Dc10	Autumn10	PU	6.3	80	12.6984
Dc10	Autumn10	PU	6.35	100	15.748
Dc10	Autumn10	PU	6.36	100	15.7233
Dc10	Autumn10	PU	6.62	110	16.6163
Dc10	Autumn10	PU	6.72	110	16.369
En11	Winter11	Juv1	6.5	180.5	27.7692
En11	Winter11	Juv1	6.74	202	29.9703
En11	Winter11	Juv1	6.14	151.1	24.6091
En11	Winter11	Juv1	6.08	145.4	23.9145
En11	Winter11	Juv1	6.45	189.7	29.4109
En11	Winter11	Juv1	6.04	136	22.5166
En11	Winter11	PU	5.59	101	18.068
En11	Winter11	PU	5.75	105.7	18.3826
En11	Winter11	PU	5.96	113.6	19.0604
En11	Winter11	PU	6.14	101.5	16.5309
En11	Winter11	PU	6.25	95.3	15.248
En11	Winter11	PU	6.3	116.3	18.4603
Fb11	Winter11	Juv1	6.02	141	23.4219
Fb11	Winter11	Juv1	6.05	147.7	24.4132
Fb11	Winter11	Juv1	6.53	191.6	29.3415
Fb11	Winter11	Juv1	6.6	176.6	26.7576
Fb11	Winter11	Juv1	6.43	156	24.2613
Fb11	Winter11	Juv1	6.41	181	28.2371
Fb11	Winter11	Juv1	6.36	159.6	25.0943
Fb11	Winter11	Juv1	6.83	192.3	28.1552
Fb11	Winter11	Juv1	6.15	151	24.5528
Fb11	Winter11	Juv1	6.48	166	25.6173
Fb11	Winter11	Juv1	6.15	140.6	22.8618
Fb11	Winter11	Juv1	6.69	189.9	28.3857
Fb11	Winter11	Juv1	6.61	180.3	27.2769
Fb11	Winter11	Juv1	6.54	158	24.159
Fb11	Winter11	PU	6.01	87.8	14.609
Fb11	Winter11	PU	6.05	89.5	14.7934
Fb11	Winter11	PU	6.06	93.7	15.462
Fb11	Winter11	PU	6.11	99.4	16.2684
Fb11	Winter11	PU	6.12	105.5	17.2386
Fb11	Winter11	PU	6.16	105.1	17.0617
Fb11	Winter11	PU	6.18	103.2	16.699
Fb11	Winter11	PU	6.19	98.6	15.9289
Fb11	Winter11	PU	6.23	104.4	16.7576
Fb11	Winter11	PU	6.26	92.9	14.8403
Fb11	Winter11	PU	6.34	106.9	16.8612
Fb11	Winter11	PU	6.36	99	15.566
Fb11	Winter11	PU	6.42	133.2	20.7477
Fb11	Winter11	PU	6.51	102.3	15.7143
Fb11	Winter11	PU	6.78	119.3	17.5959
Mr11	Winter11	Juv1	5.82	130	22.3368
Mr11	Winter11	Juv1	6.45	164.9	25.5659
Mr11	Winter11	Juv1	6.38	160.4	25.1411
Mr11	Winter11	Juv1	6.05	127.4	21.0579
Mr11	Winter11	Juv1	6.25	149	23.84
Mr11	Winter11	Juv1	6.64	173	26.0542
Mr11	Winter11	Juv1	6.52	175.8	26.9632
Mr11	Winter11	Juv1	6.22	143.4	23.0547
Mr11	Winter11	Juv1	6.45	170.9	26.4961
Mr11	Winter11	Juv1	6.31	146.4	23.2013
Mr11	Winter11	Juv1	6.55	187.6	28.6412
Mr11	Winter11	Juv1	6.56	162.7	24.8018
Mr11	Winter11	Juv1	6.62	174	26.284
Mr11	Winter11	Juv1	6.5	161.1	24.7846
Mr11	Winter11	Juv1	6.47	150	23.1839
Mr11	Winter11	PU	5.84	73.1	12.5171
Mr11	Winter11	PU	6.02	121.7	20.2159
Mr11	Winter11	PU	6.25	92.1	14.736
Mr11	Winter11	PU	6.33	98.6	15.5766
Mr11	Winter11	PU	6.53	113.5	17.3813
Mr11	Winter11	PU	5.97	79.8	13.3668
Ab11	Spring11	Juv1	6.81	198	29.0749
Ab11	Spring11	Juv1	6.14	144	23.4528
Ab11	Spring11	Juv1	5.68	113	19.8944
Ab11	Spring11	Juv1	6.12	139	22.7124
Ab11	Spring11	Juv1	5.76	120	20.8333
Ab11	Spring11	Juv1	5.93	143	24.1147
Ab11	Spring11	Juv1	6.05	145	23.9669
Ab11	Spring11	Juv1	6.19	169	27.3021
Ab11	Spring11	PU	5.52	73	13.2246
Ab11	Spring11	PU	6.15	121	19.6748
Ab11	Spring11	PU	6.16	98	15.9091
Ab11	Spring11	PU	6.23	103	16.5329
Ab11	Spring11	PU	6.36	120	18.8679
Ab11	Spring11	PU	6.37	119	18.6813
Ab11	Spring11	PU	6.39	127	19.8748
Ab11	Spring11	PU	6.66	116	17.4174
Ab11	Spring11	PU	6.04	79	13.0795
Ab11	Spring11	PU	6.13	95	15.4976
Ab11	Spring11	PU	6.22	91	14.6302
Ab11	Spring11	PU	6.25	103	16.48
Ab11	Spring11	PU	6.48	130	20.0617
Ab11	Spring11	PU	6.49	112	17.2573
Ab11	Spring11	PU	6.56	116	17.6829
Ab11	Spring11	PU	6.69	122	18.2362
My11	Spring11	Juv1	6.26	164	26.1981
My11	Spring11	Juv1	6.49	183	28.1972
My11	Spring11	Juv1	6.53	187	28.6371
My11	Spring11	Juv1	6.67	189	28.3358
My11	Spring11	Juv1	5.79	136	23.4888
My11	Spring11	Juv1	6.07	136	22.4053
My11	Spring11	Juv1	6.49	168	25.886
My11	Spring11	Juv1	6.82	198	29.0323
My11	Spring11	PU	5.61	107	19.0731
My11	Spring11	PU	5.93	64	10.7926
My11	Spring11	PU	5.99	91	15.192
My11	Spring11	PU	6.08	96	15.7895
My11	Spring11	PU	6.2	94	15.1613
My11	Spring11	PU	6.34	117	18.4543
My11	Spring11	PU	6.41	109	17.0047
My11	Spring11	PU	6.46	117	18.1115
My11	Spring11	PU	5.94	77	12.963
Jn11	Spring11	Juv1	6.23	135	21.6693
Jn11	Spring11	Juv1	6.02	126	20.9302
Jn11	Spring11	Juv1	6.06	131	21.6172
Jn11	Spring11	Juv1	6.26	153	24.4409
Jn11	Spring11	Juv1	6.22	143	22.9904
Jn11	Spring11	Juv1	6.53	170	26.0337
Jn11	Spring11	Juv1	6.57	175	26.6362
Jn11	Spring11	PU	5.76	75	13.0208
Jn11	Spring11	PU	5.91	66	11.1675
Jn11	Spring11	PU	5.98	82	13.7124
Jn11	Spring11	PU	6.54	104	15.9021
Jn11	Spring11	PU	6.78	135	19.9115
Jn11	Spring11	PU	6.25	82	13.12
Jl11	Summer11	Juv1	5.09	82	16.11
Jl11	Summer11	Juv1	5.64	112	19.8582
Jl11	Summer11	Juv1	6.05	150	24.7934
Jl11	Summer11	Juv1	6.04	134	22.1854
Jl11	Summer11	Juv1	6.25	154	24.64
Jl11	Summer11	Juv1	6.51	158	24.2704
Jl11	Summer11	PU	5.59	81	14.4902
Jl11	Summer11	PU	5.6	75	13.3929
Jl11	Summer11	PU	5.83	87	14.9228
Jl11	Summer11	PU	6.23	85	13.6437
Jl11	Summer11	PU	6.28	93	14.8089
Jl11	Summer11	PU	6.35	105	16.5354
Jl11	Summer11	PU	5.95	77	12.9412
Jl11	Summer11	PU	6.33	102	16.1137
Ag11	Summer11	Juv1	5.97	123	20.603
Ag11	Summer11	Juv1	5.7	114	20
Ag11	Summer11	Juv1	6.27	160	25.5183
Ag11	Summer11	Juv1	5.85	131	22.3932
Ag11	Summer11	Juv1	6.5	166	25.5385
Ag11	Summer11	Juv1	6.33	160	25.2765
Ag11	Summer11	PU	5.56	81	14.5683
Ag11	Summer11	PU	5.78	87	15.0519
Ag11	Summer11	PU	5.85	82	14.0171
Ag11	Summer11	PU	5.87	82	13.9693
Ag11	Summer11	PU	6	94	15.6667
Ag11	Summer11	PU	6	86	14.3333
Ag11	Summer11	PU	6.02	89	14.7841
Ag11	Summer11	PU	5.62	76	13.5231
Sp11	Summer11	Juv1	6.53	162	24.8086
Sp11	Summer11	Juv1	5.93	120	20.2361
Sp11	Summer11	Juv1	6.38	151	23.6677
Sp11	Summer11	Juv1	6.09	150	24.6305
Sp11	Summer11	Juv1	6.28	149	23.7261
Sp11	Summer11	Juv1	5.96	118	19.7987
Sp11	Summer11	Juv1	5.8	116	20
Sp11	Summer11	PU	5.14	59	11.4786
Sp11	Summer11	PU	5.56	77	13.8489
Sp11	Summer11	PU	5.65	79	13.9823
Sp11	Summer11	PU	5.8	72	12.4138
Sp11	Summer11	PU	5.81	103	17.7281
Sp11	Summer11	PU	5.9	84	14.2373
Sp11	Summer11	PU	6.22	95	15.2733
Sp11	Summer11	PU	5.85	93	15.8974
Oc11	Autumn11	Juv1	6.14	136	22.1498
Oc11	Autumn11	Juv1	6.14	148	24.1042
Oc11	Autumn11	Juv1	5.57	113	20.2873
Oc11	Autumn11	Juv1	6.66	178	26.7267
Oc11	Autumn11	Juv1	6.18	135	21.8447
Oc11	Autumn11	Juv1	5.65	116	20.531
Oc11	Autumn11	Juv1	6.03	130	21.5589
Oc11	Autumn11	PU	5.39	64	11.8738
Oc11	Autumn11	PU	5.75	78	13.5652
Oc11	Autumn11	PU	5.75	100	17.3913
Oc11	Autumn11	PU	5.9	103	17.4576
Oc11	Autumn11	PU	5.91	82	13.8748
Oc11	Autumn11	PU	6.08	103	16.9408
Oc11	Autumn11	PU	6.15	105	17.0732
Oc11	Autumn11	PU	5.73	74	12.9145
Oc11	Autumn11	PU	5.77	101	17.5043
Oc11	Autumn11	PU	5.87	77	13.1175
Oc11	Autumn11	PU	5.9	92	15.5932
Oc11	Autumn11	PU	5.9	100	16.9492
Oc11	Autumn11	PU	5.97	102	17.0854
Oc11	Autumn11	PU	5.97	85	14.2379
Oc11	Autumn11	PU	6.14	100	16.2866
Nv11	Autumn11	Juv1	6.42	152	23.676
Nv11	Autumn11	Juv1	5.73	117	20.4188
Nv11	Autumn11	Juv1	6.1	145	23.7705
Nv11	Autumn11	Juv1	6.27	125	19.9362
Nv11	Autumn11	Juv1	6.35	153	24.0945
Nv11	Autumn11	Juv1	6.33	139	21.9589
Nv11	Autumn11	PU	5.43	59	10.8656
Nv11	Autumn11	PU	5.92	74	12.5
Nv11	Autumn11	PU	6.07	90	14.827
Nv11	Autumn11	PU	6.13	95	15.4976
Nv11	Autumn11	PU	6.19	107	17.2859
Nv11	Autumn11	PU	6.26	107	17.0927
Nv11	Autumn11	PU	6.03	82	13.5987
Nv11	Autumn11	PU	6.03	85	14.0962
Nv11	Autumn11	PU	6.18	96	15.534
Nv11	Autumn11	PU	6.42	87	13.5514
Nv11	Autumn11	PU	6.55	105	16.0305
Nv11	Autumn11	PU	6.72	119	17.7083
Dc11	Autumn11	Juv1	6	110	18.3333
Dc11	Autumn11	Juv1	6.41	143	22.3089
Dc11	Autumn11	Juv1	6.09	130	21.3465
Dc11	Autumn11	Juv1	5.92	124	20.9459
Dc11	Autumn11	Juv1	6.53	170	26.0337
Dc11	Autumn11	Juv1	6.7	163	24.3284
Dc11	Autumn11	PU	5.91	103	17.4281
Dc11	Autumn11	PU	6	94	15.6667
Dc11	Autumn11	PU	6.32	102	16.1392
Dc11	Autumn11	PU	6.36	105	16.5094
Dc11	Autumn11	PU	6.37	109	17.1115
Dc11	Autumn11	PU	6.45	119	18.4496
Dc11	Autumn11	PU	5.97	106	17.7554
En12	Winter12	Juv1	6.42	146	22.7414
En12	Winter12	Juv1	6.4	143	22.3438
En12	Winter12	Juv1	6.25	140	22.4
En12	Winter12	Juv1	6.45	134	20.7752
En12	Winter12	Juv1	6.48	154	23.7654
En12	Winter12	Juv1	6.43	138	21.4619
En12	Winter12	PU	5.8	98	16.8966
En12	Winter12	PU	6.06	97	16.0066
En12	Winter12	PU	6.15	88	14.3089
En12	Winter12	PU	6.17	110	17.8282
En12	Winter12	PU	6.25	114	18.24
En12	Winter12	PU	6.4	115	17.9688
Fb12	Winter12	Juv1	6.69	173	25.8595
Fb12	Winter12	Juv1	6.69	173	25.8595
Fb12	Winter12	Juv1	6.51	156	23.9631
Fb12	Winter12	Juv1	6.67	168	25.1874
Fb12	Winter12	Juv1	6.4	158	24.6875
Fb12	Winter12	Juv1	6.64	166	25
Fb12	Winter12	PU	6.05	85	14.0496
Fb12	Winter12	PU	6.12	96	15.6863
Fb12	Winter12	PU	6.23	114	18.2986
Fb12	Winter12	PU	6.38	113	17.7116
Fb12	Winter12	PU	6.42	115	17.9128
Fb12	Winter12	PU	6.54	107	16.3609
Mr12	Winter12	Juv1	6.98	186	26.6476
Mr12	Winter12	Juv1	5.89	116	19.6944
Mr12	Winter12	Juv1	6.48	146	22.5309
Mr12	Winter12	Juv1	5.96	119	19.9664
Mr12	Winter12	Juv1	5.92	120	20.2703
Mr12	Winter12	Juv1	6.19	132	21.3247
Mr12	Winter12	PU	5.99	99	16.5275
Mr12	Winter12	PU	6.23	92	14.7673
Mr12	Winter12	PU	6.42	96	14.9533
Mr12	Winter12	PU	6.45	114	17.6744
Mr12	Winter12	PU	6.7	102	15.2239
Mr12	Winter12	PU	6.89	115	16.6909
Mr12	Winter12	PU	6.58	99	15.0456
Mr12	Winter12	PU	6.62	108	16.3142
Ab12	Spring12	Juv1	6.62	196	29.6073
Ab12	Spring12	Juv1	6.64	142	21.3855
Ab12	Spring12	Juv1	6.85	176	25.6934
Ab12	Spring12	Juv1	6.62	167	25.2266
Ab12	Spring12	Juv1	6.68	182	27.2455
Ab12	Spring12	Juv1	6.71	170	25.3353
Ab12	Spring12	PU	6.21	88	14.1707
Ab12	Spring12	PU	6.22	105	16.881
Ab12	Spring12	PU	6.38	106	16.6144
Ab12	Spring12	PU	6.68	118	17.6647
Ab12	Spring12	PU	6.72	123	18.3036
Ab12	Spring12	PU	6.78	119	17.5516
Ab12	Spring12	PU	6.13	90	14.6819
Ab12	Spring12	Juv1	5.36	114	21.2687
Ab12	Spring12	Juv1	5.8	133	22.931
Ab12	Spring12	Juv1	5.97	145	24.2881
Ab12	Spring12	Juv1	6.01	140	23.2945
Ab12	Spring12	Juv1	6.11	145	23.7316
Ab12	Spring12	Juv1	6.3	163	25.873
Ab12	Spring12	PU	5.82	111	19.0722
Ab12	Spring12	PU	6.27	112	17.8628
Ab12	Spring12	PU	6.34	102	16.0883
Ab12	Spring12	PU	6.39	105	16.4319
Ab12	Spring12	PU	6.42	107	16.6667
Ab12	Spring12	PU	6.51	112	17.2043
Ab12	Spring12	PU	6.69	106	15.8445
My12	Spring12	Juv1	5.9	137	23.2203
My12	Spring12	Juv1	6.02	132	21.9269
My12	Spring12	Juv1	5.99	163	27.212
My12	Spring12	Juv1	5.99	138	23.0384
My12	Spring12	Juv1	6.4	161	25.1562
My12	Spring12	Juv1	6.4	150	23.4375
My12	Spring12	PU	5.69	81	14.2355
My12	Spring12	PU	5.79	66	11.399
My12	Spring12	PU	6.03	92	15.257
My12	Spring12	PU	6.35	108	17.0079
My12	Spring12	PU	6.4	119	18.5938
My12	Spring12	PU	5.89	97	16.4686
My12	Spring12	PU	6.01	83	13.8103
Jn12	Summer12	Juv1	5.4	116	21.4815
Jn12	Summer12	Juv1	6.3	161	25.5556
Jn12	Summer12	Juv1	6.57	169	25.723
Jn12	Summer12	Juv1	6.4	156	24.375
Jn12	Summer12	Juv1	6.37	141	22.135
Jn12	Summer12	Juv1	5.94	146	24.5791
Jn12	Summer12	PU	5.4	83	15.3704
Jn12	Summer12	PU	5.43	80	14.733
Jn12	Summer12	PU	6.2	105	16.9355
Jn12	Summer12	PU	6.37	108	16.9545
Jn12	Summer12	PU	6.52	102	15.6442
Jn12	Summer12	PU	6.61	127	19.2133
Jn12	Summer12	PU	6.35	100	15.748
Jl12	Summer12	Juv1	6.29	145	23.0525
Jl12	Summer12	Juv1	6.6	154	23.3333
Jl12	Summer12	Juv1	6.45	155	24.031
Jl12	Summer12	Juv1	6.59	152	23.0653
Jl12	Summer12	Juv1	6.53	168	25.7274
Jl12	Summer12	Juv1	6.04	125	20.6954
Jl12	Summer12	PU	5.88	93	15.8163
Jl12	Summer12	PU	6	80	13.3333
Jl12	Summer12	PU	6.2	96	15.4839
Jl12	Summer12	PU	6.5	107	16.4615
Ag12	Summer12	PU	6	81	13.5
Ag12	Summer12	PU	6.38	99	15.5172
Ag12	Summer12	PU	5.8	67	11.5517
Ag12	Summer12	PU	6.05	85	14.0496
Ag12	Summer12	Juv1	5.87	139	23.6797
Ag12	Summer12	Juv1	6.23	136	21.8299
Ag12	Summer12	Juv1	5.99	150	25.0417
Ag12	Summer12	Juv1	5.47	123	22.4863
Ag12	Summer12	Juv1	6.2	149	24.0323
Ag12	Summer12	Juv1	5.73	146	25.4799
Ag12	Summer12	Juv1	6.6	178	26.9697
Ag12	Summer12	Juv1	6.6	186	28.1818
Ag12	Summer12	PU	5.79	99	17.0984
Ag12	Summer12	PU	5.9	105	17.7966
Ag12	Summer12	PU	6.22	99	15.9164
Ag12	Summer12	PU	6.28	125	19.9045
Ag12	Summer12	PU	6.59	132	20.0303
Ag12	Summer12	PU	6.7	115	17.1642
Ag12	Summer12	PU	5.83	88	15.0943
Ag12	Summer12	PU	6.26	106	16.9329
Ag12	Summer12	PU	6.31	92	14.58
Ag12	Summer12	PU	6.4	109	17.0312
Ag12	Summer12	PU	6.51	121	18.5868
Ag12	Summer12	PU	6.6	109	16.5152
Ag12	Summer12	PU	6.9	110	15.942
Sp12	Autumn12	Juv1	6.05	121	20
Sp12	Autumn12	Juv1	6.1	140	22.9508
Sp12	Autumn12	Juv1	6.12	138	22.549
Sp12	Autumn12	Juv1	6.5	150	23.0769
Sp12	Autumn12	Juv1	6.17	131	21.2318
Sp12	Autumn12	Juv1	6.48	149	22.9938
Sp12	Autumn12	Juv1	6.61	166	25.1135
Sp12	Autumn12	Juv1	6.58	152	23.1003
Sp12	Autumn12	PU	5.88	71	12.0748
Sp12	Autumn12	PU	5.9	84	14.2373
Sp12	Autumn12	PU	5.91	91	15.3976
Sp12	Autumn12	PU	6.19	95	15.3473
Sp12	Autumn12	PU	6.2	94	15.1613
Sp12	Autumn12	PU	6.22	100	16.0772
Sp12	Autumn12	PU	6.49	94	14.4838
Sp12	Autumn12	PU	6.78	112	16.5192
Oc12	Autumn12	Juv1	6.06	143	23.5974
Oc12	Autumn12	Juv1	6.34	151	23.817
Oc12	Autumn12	Juv1	6.33	150	23.6967
Oc12	Autumn12	Juv1	6.14	149	24.2671
Oc12	Autumn12	Juv1	6.06	135	22.2772
Oc12	Autumn12	Juv1	6.5	169	26
Oc12	Autumn12	Juv1	6.27	154	24.5614
Oc12	Autumn12	Juv1	6.43	161	25.0389
Oc12	Autumn12	PU	5.6	77	13.75
Oc12	Autumn12	PU	6.3	110	17.4603
Oc12	Autumn12	PU	6.35	106	16.6929
Oc12	Autumn12	PU	6.38	101	15.8307
Oc12	Autumn12	PU	6.42	114	17.757
Oc12	Autumn12	PU	6.43	113	17.5739
Oc12	Autumn12	PU	6.43	104	16.1742
Oc12	Autumn12	PU	6.58	113	17.1733
Oc12	Autumn12	PU	5.81	78	13.4251
Oc12	Autumn12	PU	6.42	109	16.9782
Oc12	Autumn12	PU	6.83	115	16.8375
Nv12	Autumn12	Juv1	5.92	133	22.4662
Nv12	Autumn12	Juv1	6.05	130	21.4876
Nv12	Autumn12	Juv1	5.81	121	20.8262
Nv12	Autumn12	Juv1	5.56	109	19.6043
Nv12	Autumn12	Juv1	5.58	101	18.1004
Nv12	Autumn12	Juv1	5.87	118	20.1022
Nv12	Autumn12	PU	5.31	74	13.936
Nv12	Autumn12	PU	5.66	81	14.311
Nv12	Autumn12	PU	5.68	92	16.1972
Nv12	Autumn12	PU	5.84	81	13.8699
Nv12	Autumn12	PU	5.95	113	18.9916
Nv12	Autumn12	PU	6.12	98	16.0131
Nv12	Autumn12	PU	6.26	106	16.9329
Nv12	Autumn12	PU	6.42	109	16.9782
Dc12	Autumn12	Juv1	5.98	126	21.0702
Dc12	Autumn12	Juv1	6.8	184	27.0588
Dc12	Autumn12	Juv1	6.53	166	25.4211
Dc12	Autumn12	Juv1	6.61	195	29.5008
Dc12	Autumn12	Juv1	5.76	131	22.7431
Dc12	Autumn12	Juv1	5.42	107	19.7417
Dc12	Autumn12	Juv1	6.13	163	26.5905
Dc12	Autumn12	PU	5.27	76	14.4213
Dc12	Autumn12	PU	5.27	71	13.4725
Dc12	Autumn12	PU	5.33	73	13.6961
Dc12	Autumn12	PU	5.73	82	14.3106
Dc12	Autumn12	PU	5.78	81	14.0138
Dc12	Autumn12	PU	5.96	83	13.9262
Dc12	Autumn12	PU	6.04	101	16.7219
Dc12	Autumn12	PU	6.14	99	16.1238
Dc12	Autumn12	PU	6.67	118	17.6912
Dc12	Autumn12	PU	5.54	80	14.4404
Dc12	Autumn12	PU	5.83	95	16.295
Dc12	Autumn12	PU	5.95	94	15.7983
Dc12	Autumn12	PU	6.04	101	16.7219
Dc12	Autumn12	PU	6.14	88	14.3322
Dc12	Autumn12	PU	6.18	102	16.5049
Dc12	Autumn12	PU	6.2	90	14.5161
Dc12	Autumn12	PU	6.26	101	16.1342
Dc12	Autumn12	PU	6.53	99	15.1608
En13	Winter13	Juv1	5.88	114	19.3878
En13	Winter13	Juv1	6.02	132	21.9269
En13	Winter13	PU	5.88	70	11.9048
En13	Winter13	PU	5.93	80	13.4907
En13	Winter13	PU	6	75	12.5
En13	Winter13	PU	6.09	92	15.1067
En13	Winter13	PU	6.23	94	15.0883
En13	Winter13	PU	6.3	89	14.127
En13	Winter13	PU	6.32	98	15.5063
En13	Winter13	PU	6.57	103	15.6773
En13	Winter13	PU	6.21	102	16.4251
En13	Winter13	PU	6.32	101	15.981
Fb13	Winter13	Juv1	6.15	148	24.065
Fb13	Winter13	Juv1	6.37	154	24.1758
Fb13	Winter13	Juv1	5.89	148	25.1273
Fb13	Winter13	Juv1	6.52	170	26.0736
Fb13	Winter13	Juv1	6.49	171	26.3482
Fb13	Winter13	PU	5.69	83	14.587
Fb13	Winter13	PU	5.99	102	17.0284
Fb13	Winter13	PU	6.1	104	17.0492
Fb13	Winter13	PU	6.23	103	16.5329
Fb13	Winter13	PU	6.31	97	15.3724
Fb13	Winter13	PU	6.33	104	16.4297
Fb13	Winter13	PU	6.44	106	16.4596
Fb13	Winter13	PU	6.06	74	12.2112
Mr13	Winter13	Juv1	6	149	24.8333
Mr13	Winter13	Juv1	6.27	142	22.6475
Mr13	Winter13	Juv1	5.68	123	21.6549
Mr13	Winter13	Juv1	6.15	136	22.1138
Mr13	Winter13	Juv1	5.94	127	21.3805
Mr13	Winter13	Juv1	5.9	132	22.3729
Mr13	Winter13	Juv1	5.71	122	21.366
Mr13	Winter13	PU	5.54	80	14.4404
Mr13	Winter13	PU	5.96	86	14.4295
Mr13	Winter13	PU	6.01	88	14.6423
Mr13	Winter13	PU	6.19	101	16.3166
Mr13	Winter13	PU	6.27	106	16.9059
Mr13	Winter13	PU	6.62	107	16.1631
Mr13	Winter13	PU	6.19	107	17.2859
Mr13	Winter13	PU	6.22	93	14.9518
Mr13	Winter13	PU	5.67	102	17.9894
Mr13	Winter13	PU	5.87	91	15.5026
Ab13	Spring13	Juv1	6.28	167	26.5924
Ab13	Spring13	Juv1	5.96	145	24.3289
Ab13	Spring13	Juv1	6.42	159	24.7664
Ab13	Spring13	Juv1	5.96	130	21.8121
Ab13	Spring13	Juv1	6.07	149	24.547
Ab13	Spring13	Juv1	6.54	168	25.6881
Ab13	Spring13	Juv1	6.75	191	28.2963
Ab13	Spring13	PU	5.68	72	12.6761
Ab13	Spring13	PU	5.92	87	14.6959
Ab13	Spring13	PU	6.02	103	17.1096
Ab13	Spring13	PU	6.14	101	16.4495
Ab13	Spring13	PU	6.2	108	17.4194
Ab13	Spring13	PU	6.21	109	17.5523
Ab13	Spring13	PU	6.21	110	17.7134
Ab13	Spring13	PU	6.24	92	14.7436
Ab13	Spring13	PU	6.35	115	18.1102
Ab13	Spring13	PU	6.86	107	15.5977
Ab13	Spring13	PU	6.22	101	16.2379
My13	Spring13	JUV1	5.31	88	16.5725
My13	Spring13	JUV1	5.32	100	18.797
My13	Spring13	JUV1	5.34	92	17.2285
My13	Spring13	JUV1	5.56	100	17.9856
My13	Spring13	JUV1	5.61	113	20.1426
My13	Spring13	JUV1	5.62	97	17.2598
My13	Spring13	JUV1	5.68	106	18.662
My13	Spring13	JUV1	6.3	140	22.2222
My13	Spring13	PU	5.2	55	10.5769
My13	Spring13	PU	5.27	53	10.0569
My13	Spring13	PU	5.34	59	11.0487
My13	Spring13	PU	5.48	67	12.2263
My13	Spring13	PU	5.86	83	14.1638
My13	Spring13	PU	5.95	91	15.2941
My13	Spring13	PU	6.05	92	15.2066
My13	Spring13	PU	6.55	107	16.3359
My13	Spring13	PU	6.61	120	18.1543
My13	Spring13	PU	6.24	90	14.4231
Jn13	Spring13	Juv1	5.82	123	21.134
Jn13	Spring13	Juv1	5.78	124	21.4533
Jn13	Spring13	Juv1	5.67	122	21.5168
Jn13	Spring13	Juv1	6.22	148	23.7942
Jn13	Spring13	Juv1	5.86	111	18.942
Jn13	Spring13	Juv1	5.36	103	19.2164
Jn13	Spring13	Juv1	6.39	163	25.5086
Jn13	Spring13	Juv1	6.34	159	25.0789
Jn13	Spring13	PU	5.53	73	13.2007
Jn13	Spring13	PU	5.94	85	14.3098
Jn13	Spring13	PU	6	92	15.3333
Jn13	Spring13	PU	6.35	102	16.063
Jn13	Spring13	PU	6.36	94	14.7799
Jl13	Summer13	Juv1	5.6	98	17.5
Jl13	Summer13	Juv1	5.91	123	20.8122
Jl13	Summer13	Juv1	5.91	115	19.4585
Jl13	Summer13	Juv1	6.01	115	19.1348
Jl13	Summer13	Juv1	5.9	117	19.8305
Jl13	Summer13	Juv1	6.21	130	20.934
Jl13	Summer13	PU	5.54	61	11.0108
Jl13	Summer13	PU	5.57	73	13.1059
Jl13	Summer13	PU	5.62	69	12.2776
Jl13	Summer13	PU	5.75	72	12.5217
Jl13	Summer13	PU	5.78	71	12.2837
Jl13	Summer13	PU	5.79	69	11.9171
Jl13	Summer13	PU	5.87	73	12.4361
Jl13	Summer13	PU	6.03	79	13.1012
Jl13	Summer13	PU	5.62	81	14.4128
Jl13	Summer13	PU	5.88	85	14.4558
Ag13	Summer13	Juv1	5.96	137	22.9866
Ag13	Summer13	Juv1	5.62	110	19.573
Ag13	Summer13	Juv1	6.28	145	23.0892
Ag13	Summer13	Juv1	5.97	134	22.4456
Ag13	Summer13	Juv1	5.9	125	21.1864
Ag13	Summer13	Juv1	5.63	97	17.2291
Ag13	Summer13	Juv1	5.56	109	19.6043
Ag13	Summer13	PU	5.67	71	16.15
Ag13	Summer13	PU	6.01	84	16.05
Ag13	Summer13	PU	6.3	94	17.62
Sp13	Summer13	Juv1	6.28	144	22.9299
Sp13	Summer13	Juv1	6.11	142	23.2406
Sp13	Summer13	Juv1	6.19	137	22.1325
Sp13	Summer13	Juv1	6.01	128	21.2978
Sp13	Summer13	Juv1	6.02	134	22.2591
Sp13	Summer13	Juv1	6	143	23.8333
Sp13	Summer13	Juv1	6.03	140	23.2172
Sp13	Summer13	Juv1	6.11	130	21.2766
Sp13	Summer13	Juv1	5.77	153	26.5165
Sp13	Summer13	PU	6	89	14.8333
Sp13	Summer13	PU	5.64	83	14.7163
Sp13	Summer13	PU	6.29	116	18.442
Sp13	Summer13	PU	6.13	93	15.1713
Sp13	Summer13	PU	6.32	104	16.4557
Sp13	Summer13	PU	5.5	66	12
Sp13	Summer13	PU	6.02	91	15.1163
Sp13	Summer13	PU	6.17	90	14.5867
